# Supplementary material for: Design of Multifunctional SC-PLA Pesticide Carrier System and Study of Controlled-Release Performance
Source: Materials (Basel). 2026 Jan 26;19(3):492. doi: 10.3390/ma19030492 (PMC12898492; doi:10.3390/ma19030492)
Supplement: Supplementary file 1 [file materials-19-00492-s001.zip]

Archive with 1 entries (1 files):
- materials-4090614-supplementary.pdf
